# Supplementary material for: Artemisinin Stimulates Neuronal Cell Viability and Possess a Neuroprotective Effect In Vitro
Source: Molecules. 2025 Jan 6;30(1):198. doi: 10.3390/molecules30010198 (PMC11723108; doi:10.3390/molecules30010198)
Supplement: Supplementary file 1 [file molecules-30-00198-s001.zip]

Archive with 1 entries (1 files):
- molecules-3375357-supplementary.pdf
